# Supplementary material for: Survival and detection of SARS-CoV-2 variants on dry swabs post storage
Source: Front Cell Infect Microbiol. 2022 Nov 18;12:1031775. doi: 10.3389/fcimb.2022.1031775 (PMC9715580; doi:10.3389/fcimb.2022.1031775)
Supplement: Supplementary file 2 [file Table_1.xlsx]

## Sheet: 220301_CE_nextclade
seqName	clade	qc.overallScore	qc.overallStatus	totalSubstitutions	totalDeletions	totalInsertions	totalFrameShifts	totalAminoacidSubstitutions	totalAminoacidDeletions	totalMissing	totalNonACGTNs	totalPcrPrimerChanges	substitutions	deletions	insertions	frameShifts	aaSubstitutions	aaDeletions	missing	nonACGTNs	pcrPrimerChanges	alignmentScore	alignmentStart	alignmentEnd	qc.missingData.missingDataThreshold	qc.missingData.score	qc.missingData.status	qc.missingData.totalMissing	qc.mixedSites.mixedSitesThreshold	qc.mixedSites.score	qc.mixedSites.status	qc.mixedSites.totalMixedSites	qc.privateMutations.cutoff	qc.privateMutations.excess	qc.privateMutations.score	qc.privateMutations.status	qc.privateMutations.total	qc.snpClusters.clusteredSNPs	qc.snpClusters.score	qc.snpClusters.status	qc.snpClusters.totalSNPs	qc.frameShifts.frameShifts	qc.frameShifts.totalFrameShifts	qc.frameShifts.frameShiftsIgnored	qc.frameShifts.totalFrameShiftsIgnored	qc.frameShifts.score	qc.frameShifts.status	qc.stopCodons.stopCodons	qc.stopCodons.totalStopCodons
CE-A1_S15	20C (Wuhan)	0	good	6	0	0	0	4	0	221	0	0	C241T,C1059T,C3037T,C14408T,A23403G,G25563T				ORF1a:T265I,ORF1b:P314L,ORF3a:Q57H,S:D614G		1-4,3542-3546,3664-3736,6488-6490,6778,6801-6818,6822-6849,6853-6868,6932-6976,22147-22148,22150-22175			89469	0	29831	3000	0	good	221	10	0	good	0	24	-8	0	good	0		0	good	0		0		0	0	good		0
CE-A2_S16	20A (Wuhan)	0.094499	good	9	0	0	0	5	0	383	0	0	C241T,C3037T,C8394T,C10252T,C14408T,C15277T,C15324T,G21770T,A23403G				ORF1a:A2710V,ORF1b:P314L,ORF1b:H604Y,S:V70F,S:D614G		1-10,6495-6497,6782-6785,6787-6803,6898-6974,8012-8173,8176-8213,8224-8245,22118-22167			89457	0	29831	3000	3.07407	good	383	10	0	good	0	24	-4	0	good	4		0	good	0		0		0	0	good		0
CE-A3_S17	20D (Wuhan)	0	good	13	0	0	0	7	0	53	0	4	C241T,C3037T,C4002T,G10097A,C13536T,C14184T,C14408T,C21058T,A23403G,C23731T,G28881A,G28882A,G28883C				N:R203K,N:G204R,ORF1a:T1246I,ORF1a:G3278S,ORF1b:P314L,ORF1b:P2531S,S:D614G		1-6,6504,6508-6521,6923-6954		ChinaCDC_N_F:G28881A;G28882A;G28883C,Pasteur_IP4_R:C14184T	89450	0	29834	3000	0	good	53	10	0	good	0	24	-6	0	good	2		0	good	0		0		0	0	good		0
CE-C2_S20	21J (Delta)	0	good	39	0	0	0	33	0	181	0	3	G210T,C241T,C3037T,G4181T,C6402T,C7124T,G8171A,C8986T,G9053T,C10029T,A11201G,A11332G,G13812T,A13848G,C14408T,G15451A,C16466T,C19220T,C21618G,G21987A,T22917G,C22995A,A23403G,C23604G,G24410A,C25413T,C25469T,T26767C,T27638C,C27752T,C27874T,C28087T,C28253A,C28290T,A28461G,G28881T,G28916T,G29402T,G29742T				M:I82T,N:P6L,N:D63G,N:R203M,N:G215C,N:D377Y,ORF1a:A1306S,ORF1a:P2046L,ORF1a:P2287S,ORF1a:A2636T,ORF1a:V2930L,ORF1a:T3255I,ORF1a:T3646A,ORF1b:M115I,ORF1b:P314L,ORF1b:G662S,ORF1b:P1000L,ORF1b:A1918V,ORF3a:S26L,ORF7a:V82A,ORF7a:T120I,ORF7b:T40I,ORF8:A65V,ORF8:F120L,ORF9b:P3S,ORF9b:T60A,S:T19R,S:G142D,S:L452R,S:T478K,S:D614G,S:P681R,S:D950N		1-2,6779-6844,6859,6867-6976,22033-22034		CharitÃ©_RdRp_F:G15451A,ChinaCDC_N_F:G28881T,USCDC_N1_F:C28290T	89553	0	29903	3000	0	good	181	10	0	good	0	24	-3	0	good	5		0	good	0		0		0	0	good		0
CE-D2_S23	21K (Omicron)	0.087791	good	53	0	0	0	41	0	380	0	5	C21T,C241T,A2832G,C3037T,C4540T,T5386G,G8393A,C10029T,C10449A,A11537G,T13195C,C14408T,C15240T,A18163G,C21762T,C21846T,G22578A,T22679C,C22686T,G22813T,T22882G,G22898A,G22992A,C22995A,A23013C,A23040G,G23048A,A23055G,A23063T,T23075C,C23202A,A23403G,C23525T,T23599G,C23604A,C23854A,C24130A,A24424T,T24469A,C24503T,C25000T,C25584T,C26270T,A26530G,C26577G,G26709A,C27807T,A28271T,C28311T,G28881A,G28882A,G…				E:T9I,M:D3G,M:Q19E,M:A63T,N:P13L,N:R203K,N:G204R,ORF1a:K856R,ORF1a:A2710T,ORF1a:T3255I,ORF1a:P3395H,ORF1a:I3758V,ORF1b:P314L,ORF1b:I1566V,ORF9b:P10S,S:A67V,S:T95I,S:G339D,S:S373P,S:S375F,S:K417N,S:N440K,S:G446S,S:S477N,S:T478K,S:E484A,S:Q493R,S:G496S,S:Q498R,S:N501Y,S:Y505H,S:T547K,S:D614G,S:H655Y,S:N679K,S:P681H,S:N764K,S:N856K,S:Q954H,S:N969K,S:L981F		1-7,6496-6529,6779-6845,6851-6853,6895-6898,6938-6976,8031-8037,8039-8042,8047-8107,8154-8166,8207-8225,11287-11291,21767-21770,21987-21995,22194-22196,22648-22677,23908-23914,23935-23963,28369,29836-29869		CharitÃ©_E_F:C26270T,ChinaCDC_N_F:G28881A;G28882A;G28883C,USCDC_N1_P:C28311T	89497	0	29903	3000	2.96296	good	380	10	0	good	0	24	-5	0	good	3		0	good	0		0		0	0	good		0
CE-C1_S19	21J (Delta)	0.000672	good	36	0	0	0	29	0	307	0	4	G210T,C241T,C3037T,G4181T,C6402T,C7124T,C8986T,G9053T,C10029T,A11201G,A11332G,G13812T,C14408T,G15451A,C16466T,C19220T,C21618G,G21987A,T22917G,C22995A,A23403G,C23604G,G24410A,C25413T,C25469T,T26767C,T27638C,C27752T,C27874T,C28253A,A28461G,G28881T,G28916T,G29179T,G29402T,G29742T				M:I82T,N:D63G,N:R203M,N:G215C,N:D377Y,ORF1a:A1306S,ORF1a:P2046L,ORF1a:P2287S,ORF1a:V2930L,ORF1a:T3255I,ORF1a:T3646A,ORF1b:M115I,ORF1b:P314L,ORF1b:G662S,ORF1b:P1000L,ORF1b:A1918V,ORF3a:S26L,ORF7a:V82A,ORF7a:T120I,ORF7b:T40I,ORF8:F120L,ORF9b:T60A,S:T19R,S:G142D,S:L452R,S:T478K,S:D614G,S:P681R,S:D950N		1-7,3646,3652-3663,3720,4469-4472,4492-4496,6502-6529,6777-6892,6906-6990,22033-22034,22139-22157,29836-29862		CharitÃ©_RdRp_F:G15451A,HKU_N_P:G29179T,ChinaCDC_N_F:G28881T,USCDC_N2_F:G29179T	89565	0	29903	3000	0.259259	good	307	10	0	good	0	24	-6	0	good	2		0	good	0		0		0	0	good		0
CE-D1_S22	21K (Omicron)	0	good	57	0	0	0	45	0	77	0	5	C21T,C241T,G362A,A2832G,C3037T,T5386G,G8393A,C10029T,A10317G,C10449A,G11291A,A11537G,T13195C,A13712G,C14408T,C15240T,A18163G,C21762T,C21846T,G22578A,T22673C,C22674T,T22679C,C22686T,G22813T,T22882G,G22992A,C22995A,A23013C,A23040G,G23048A,A23055G,A23063T,T23075C,C23202A,A23403G,C23525T,T23599G,C23604A,C23854A,C24130A,A24424T,T24469A,C24503T,C25000T,C25584T,C26270T,A26530G,C26577G,G26709A,A27259C,C2…				E:T9I,M:D3G,M:Q19E,M:A63T,N:P13L,N:R203K,N:G204R,ORF1a:D33N,ORF1a:K856R,ORF1a:A2710T,ORF1a:T3255I,ORF1a:K3351R,ORF1a:P3395H,ORF1a:G3676S,ORF1a:I3758V,ORF1b:K82R,ORF1b:P314L,ORF1b:I1566V,ORF9b:P10S,S:A67V,S:T95I,S:G339D,S:S371L,S:S373P,S:S375F,S:K417N,S:N440K,S:S477N,S:T478K,S:E484A,S:Q493R,S:G496S,S:Q498R,S:N501Y,S:Y505H,S:T547K,S:D614G,S:H655Y,S:N679K,S:P681H,S:N764K,S:N856K,S:Q954H,S:N969K,S:L9…		1-2,6513-6515,6779-6785,6928-6969,8061,8069-8070,11287-11288,21767,21987-21995,22194-22196,23946-23950		CharitÃ©_E_F:C26270T,ChinaCDC_N_F:G28881A;G28882A;G28883C,USCDC_N1_P:C28311T	89481	0	29903	3000	0	good	77	10	0	good	0	24	-3	0	good	5		0	good	0		0		0	0	good		0
CE-C3_S21	21A (Delta)	7.29	good	35	0	0	0	27	0	1029	0	2	G210T,C241T,C1191T,C1267T,C1926T,C3037T,C5184T,C9891T,T11418C,T12946C,C14408T,G15451A,C16466T,C18508T,A20262G,C21618G,G21987A,T22917G,C22995A,A23403G,C23604G,G24410A,C24745T,C25469T,C26058T,T26767C,T27638C,C27739T,C27752T,C28253A,A28461G,G28881T,G29402T,G29427A,G29742T				M:I82T,N:D63G,N:R203M,N:D377Y,N:R385K,ORF1a:P309L,ORF1a:T554I,ORF1a:P1640L,ORF1a:A3209V,ORF1a:V3718A,ORF1b:P314L,ORF1b:G662S,ORF1b:P1000L,ORF1b:L1681F,ORF3a:S26L,ORF7a:V82A,ORF7a:L116F,ORF7a:T120I,ORF8:F120L,ORF9b:T60A,S:T19R,S:G142D,S:L452R,S:T478K,S:D614G,S:P681R,S:D950N		1-11,1438-1456,1613-1657,2271-2304,2461-2480,3946-3970,3977-3978,4751-4789,4828-4890,6369-6384,6408-6415,6430-6561,6783-6819,6829-6835,6853-6975,7156-7207,7308-7313,7325-7344,11296-11300,16904-16907,17022-17045,19312-19386,19423-19451,19483-19484,20154-20247,20295-20335,21102-21126,22033-22034,22132-22150,22655-22665,23484-23485,29832-29868		CharitÃ©_RdRp_F:G15451A,ChinaCDC_N_F:G28881T	89569	0	29903	3000	27	good	1029	10	0	good	0	24	-4	0	good	4		0	good	0		0		0	0	good		0
CE-D3_S24	21K (Omicron)	14.4682	good	48	0	0	0	36	0	1327	0	5	C21T,C241T,A2832G,C3037T,T5386G,G8393A,C10029T,C10449A,A11537G,T13195C,C13965T,C14408T,C15240T,A18163G,C21762T,C21846T,G22813T,T22882G,G22992A,C22995A,A23013C,A23040G,G23048A,A23055G,A23063T,T23075C,C23202A,A23403G,C23525T,T23599G,C23604A,C24130A,A24424T,T24469A,C24503T,C25000T,C25584T,C26270T,A26530G,C26577G,G26709A,A27259C,C27807T,A28271T,C28311T,G28881A,G28882A,G28883C				E:T9I,M:D3G,M:Q19E,M:A63T,N:P13L,N:R203K,N:G204R,ORF1a:K856R,ORF1a:A2710T,ORF1a:T3255I,ORF1a:P3395H,ORF1a:I3758V,ORF1b:P314L,ORF1b:I1566V,ORF9b:P10S,S:A67V,S:T95I,S:K417N,S:N440K,S:S477N,S:T478K,S:E484A,S:Q493R,S:G496S,S:Q498R,S:N501Y,S:Y505H,S:T547K,S:D614G,S:H655Y,S:N679K,S:P681H,S:N856K,S:Q954H,S:N969K,S:L981F		1-15,3519-3573,3670-3681,3684-3722,4483-4510,6486-6531,6597-6616,6777-6997,8012-8245,11287-11288,21766-21770,21987-21995,22143-22159,22194-22196,22512-22594,22607-22749,23710-23822,23847-23974,25759-25780,25791-25869,25915-25922,25967-25970,28366-28368,29832-29869		CharitÃ©_E_F:C26270T,ChinaCDC_N_F:G28881A;G28882A;G28883C,USCDC_N1_P:C28311T	89517	0	29903	3000	38.037	mediocre	1327	10	0	good	0	24	-6	0	good	2		0	good	0		0		0	0	good		0
CE-B1_S18	20H (Beta, V2)	24.8167	good	39	0	0	0	27	0	827	0	1	G174T,A231G,C241T,C1059T,T1303A,G2162A,A2692T,C3037T,A3603G,C5100T,G5230T,C5832T,C6285T,G9584A,T9901C,A10323G,G10870T,T11296G,T11522G,G11743T,C14408T,C17245A,A21801C,A22206G,C22450T,G22813T,G23012A,A23063T,A23403G,C23664T,C24795T,G25563T,C25792T,C25904T,C26456T,C28253T,C28269A,A28272T,C28887T				E:P71L,N:T205I,ORF1a:T265I,ORF1a:E633K,ORF1a:H1113R,ORF1a:S1612L,ORF1a:K1655N,ORF1a:S1856F,ORF1a:T2007I,ORF1a:V3107I,ORF1a:K3353R,ORF1a:F3677L,ORF1a:F3753V,ORF1a:Q3826H,ORF1b:P314L,ORF1b:R1260S,ORF3a:Q57H,ORF3a:R134C,ORF3a:S171L,S:D80A,S:D215G,S:K417N,S:E484K,S:N501Y,S:D614G,S:A701V,S:A1078V		1-7,3497-3547,3644-3729,3731-3752,4328-4342,4456-4514,6497-6556,6610-6616,6722,6727-6749,6777-6998,11288-11291,16868-16940,16961-17057,22118-22172,22282-22289,29832-29868		ChinaCDC_N_F:C28887T	89553	0	29903	3000	19.5185	good	827	10	0	good	0	24	11	45.8333	mediocre	19		0	good	0		0		0	0	good		0
[truncated: 3 more columns]
